# Supplementary material for: Single-Shot Multicontrast X-ray Imaging for In Situ Visualization of Chemical Reaction Products
Source: J Imaging. 2021 Oct 23;7(11):221. doi: 10.3390/jimaging7110221 (PMC8621068; doi:10.3390/jimaging7110221)
Supplement: Supplementary file 1 [file jimaging-07-00221-s001.zip]

Archive with 1 entries (1 files):
- movie_30fps.avi
